# Supplementary material for: 4-Carb­oxy-2-methyl-1H-imidazol-3-ium-5-carboxyl­ate monohydrate
Source: Acta Crystallogr Sect E Struct Rep Online. 2008 Dec 6;65(Pt 1):o22. doi: 10.1107/S1600536808040221 (PMC2967941; doi:10.1107/S1600536808040221)
Supplement: Supplementary file 2 [file e-65-00o22-Isup2.hkl]

# 
# h,k,l, Fc-squared, Fo-squared, sigma(Fo-squared) and status flag 
# 
data_I
_shelx_title ' 2 in P2(1)/c' 
_shelx_refln_list_code          4 
_shelx_F_calc_maximum      208.67 
_exptl_crystal_F_000       392.00 
_reflns_d_resolution_high  0.8108 
 
loop_ 
 _symmetry_equiv_pos_as_xyz 
 'x, y, z' 
 '-x, y+1/2, -z+1/2' 
 '-x, -y, -z' 
 'x, -y-1/2, z-1/2' 
 
_cell_length_a     8.4911 
_cell_length_b    14.2796 
_cell_length_c     6.5385 
_cell_angle_alpha  90.000 
_cell_angle_beta   97.386 
_cell_angle_gamma  90.000 
 
_shelx_F_squared_multiplier     1.000 
 
loop_ 
 _refln_index_h 
 _refln_index_k 
 _refln_index_l 
 _refln_F_squared_calc 
 _refln_F_squared_meas 
 _refln_F_squared_sigma 
 _refln_observed_status 
   1   0   0     6537.61     6388.77    120.71 o 
   2   0   0      280.56      286.97      6.10 o 
   3   0   0     6755.70     7157.87     97.46 o 
   4   0   0        9.89       17.43      4.72 o 
   5   0   0      323.33      304.74     11.58 o 
   6   0   0      385.63      411.60     11.53 o 
   7   0   0       31.36       39.87     10.38 o 
   8   0   0       16.20       12.93      8.67 o 
   9   0   0        6.93       16.34      5.50 o 
  10   0   0       16.34       28.73      7.20 o 
   1   1   0      255.09      273.00      4.74 o 
   2   1   0        1.12       -0.41      0.65 o 
   3   1   0      615.74      639.69     12.15 o 
   4   1   0      426.02      452.66      7.39 o 
   5   1   0      499.30      568.96      9.31 o 
   6   1   0       17.28       20.53      2.21 o 
   7   1   0      123.36      115.37      4.95 o 
   8   1   0      383.07      340.70     10.78 o 
   9   1   0       33.70       35.65      5.06 o 
  10   1   0        1.54        4.94      2.98 o 
   0   2   0     1213.28     1267.69     25.55 o 
   1   2   0      376.78      401.97      5.27 o 
   2   2   0      278.01      270.73      3.92 o 
   3   2   0      583.14      595.26      8.27 o 
   4   2   0      574.75      554.24      8.51 o 
   5   2   0      564.44      550.84      9.18 o 
   6   2   0        0.44       -0.19      1.22 o 
   7   2   0      145.46      139.65      4.93 o 
   8   2   0      129.80      113.82     10.95 o 
   9   2   0        4.49        1.91      4.72 o 
  10   2   0       10.91       18.04      5.65 o 
   1   3   0       43.38       41.42      1.51 o 
   2   3   0       31.54       28.59      1.26 o 
   3   3   0      930.35      978.06      9.77 o 
   4   3   0      298.63      296.75      4.90 o 
   5   3   0        2.55        4.12      1.23 o 
   6   3   0      640.29      628.13     10.71 o 
   7   3   0      542.65      489.64      9.77 o 
   8   3   0       26.68       23.05      3.97 o 
   9   3   0       25.69       36.43      5.54 o 
  10   3   0       44.48       69.92     10.92 o 
   0   4   0     3955.04     4147.65     47.43 o 
   1   4   0      650.37      661.61      7.77 o 
   2   4   0       86.90       92.37      3.41 o 
   3   4   0       26.89       33.13      1.84 o 
   4   4   0       21.03       33.33      2.88 o 
   5   4   0      225.17      218.35      5.40 o 
   6   4   0       95.55       85.27      4.00 o 
   7   4   0      252.34      243.54      6.66 o 
   8   4   0        0.25        4.47      1.77 o 
   9   4   0       17.31       28.03      4.86 o 
  10   4   0       23.44       32.60      7.82 o 
   1   5   0      503.99      514.37      6.86 o 
   2   5   0      633.20      656.83      7.42 o 
   3   5   0        0.05        2.12      0.76 o 
   4   5   0       40.10       44.93      2.04 o 
   5   5   0       65.15       63.49      3.31 o 
   6   5   0       76.72       83.91      4.10 o 
   7   5   0        0.00        1.31      1.31 o 
   8   5   0      207.99      203.99     11.69 o 
   9   5   0        2.02        4.61      2.71 o 
   0   6   0     1583.68     1585.01     21.17 o 
   1   6   0      806.95      828.11     10.13 o 
   2   6   0      541.50      598.35      7.29 o 
   3   6   0        0.06        2.08      0.78 o 
   4   6   0      706.48      697.02     14.33 o 
   5   6   0        0.00        1.08      1.18 o 
   6   6   0      115.12       98.33      4.34 o 
   7   6   0      371.57      350.65     13.20 o 
   8   6   0        3.49        6.57      2.90 o 
   9   6   0        3.30        5.80      2.76 o 
   1   7   0      775.72      866.67     10.94 o 
   2   7   0      120.62      101.06      3.20 o 
   3   7   0       13.80       18.02      1.53 o 
   4   7   0      105.76      102.64      3.07 o 
   5   7   0       40.49       36.75      2.87 o 
   6   7   0      131.12      131.55      7.28 o 
   7   7   0      191.55      168.64      9.35 o 
   8   7   0        6.67        7.85      3.12 o 
   9   7   0       16.81       24.92      4.76 o 
   0   8   0      688.38      712.77     15.98 o 
   1   8   0      258.33      254.90      5.37 o 
   2   8   0       41.45       39.95      2.53 o 
   3   8   0      145.22      155.47      3.73 o 
   4   8   0      360.26      360.43      6.10 o 
   5   8   0       16.79       14.89      2.19 o 
   6   8   0       99.83       90.80      8.31 o 
   7   8   0       90.59       93.81      7.89 o 
   8   8   0        0.09        1.52      2.16 o 
   9   8   0       10.35       17.07      4.41 o 
   1   9   0      203.08      247.42      7.02 o 
   2   9   0      133.61      134.01      4.53 o 
   3   9   0        5.68        4.45      1.57 o 
   4   9   0       10.69       11.90      2.02 o 
   5   9   0        3.47        4.89      1.75 o 
   6   9   0      175.17      174.72      7.17 o 
   7   9   0        9.89       11.45      8.21 o 
   8   9   0       52.91       46.87      6.56 o 
   0  10   0       62.28       82.46      7.36 o 
   1  10   0      172.85      172.96      7.57 o 
   2  10   0        0.47        0.97      1.17 o 
   3  10   0      148.94      133.55      5.19 o 
   4  10   0        0.42        2.24      1.49 o 
   5  10   0       30.08       28.76      3.11 o 
   6  10   0       19.79       19.89      5.73 o 
   7  10   0       68.30       58.26      7.03 o 
   8  10   0       21.92       19.92      4.97 o 
   1  11   0       11.94       19.75      2.20 o 
   2  11   0      777.41      805.09     12.41 o 
   3  11   0       17.64       18.87      2.26 o 
   4  11   0      366.01      342.72      8.77 o 
   5  11   0       39.44       39.46      3.74 o 
   6  11   0       11.22       15.63      4.07 o 
   7  11   0       24.68       29.13      6.12 o 
   8  11   0        0.01        0.65      3.36 o 
   0  12   0       22.34       19.64      3.83 o 
   1  12   0      278.02      278.14      9.33 o 
   2  12   0       23.94       26.78      2.80 o 
   3  12   0        1.64        2.44      1.39 o 
   4  12   0       27.50       32.79      3.59 o 
   5  12   0       94.33       97.22      5.64 o 
   6  12   0       25.81       36.14      5.70 o 
   7  12   0      208.06      188.98     12.15 o 
   1  13   0      271.32      257.51      7.87 o 
   2  13   0        0.38        1.20      1.32 o 
   3  13   0       70.71       70.08      4.91 o 
   4  13   0       53.56       56.89      4.70 o 
   5  13   0        6.24        8.34      3.89 o 
   6  13   0        0.51        6.69      4.41 o 
   7  13   0       34.26       41.21      6.90 o 
   0  14   0      273.24      250.56     11.41 o 
   1  14   0       91.75       78.22      5.27 o 
   2  14   0      278.53      266.51      8.05 o 
   3  14   0        0.27        2.98      1.85 o 
   4  14   0        1.96       -0.77      1.95 o 
   5  14   0        1.13        1.48      2.46 o 
   6  14   0       10.63       22.66      5.43 o 
   1  15   0        3.80       11.60      2.58 o 
   2  15   0       22.18       18.14      2.79 o 
   3  15   0        0.12        4.18      1.97 o 
   4  15   0        1.08        4.56      2.25 o 
   5  15   0        0.34        6.16      3.75 o 
   0  16   0       78.51       71.29     11.50 o 
   1  16   0       57.78       46.84      4.45 o 
   2  16   0       51.73       55.13      4.80 o 
   3  16   0       18.23       22.88      4.48 o 
   4  16   0        7.22       12.40      4.27 o 
   1  17   0        0.20        6.81      2.32 o 
   2  17   0        4.02        6.48      3.33 o 
 -10   1   1       21.29       36.69     12.43 o 
  -9   1   1       16.29       20.92      4.31 o 
  -8   1   1       15.10       20.72      4.26 o 
  -7   1   1      188.64      195.83      8.15 o 
  -6   1   1        3.62        4.39      1.32 o 
  -5   1   1      196.21      192.00      4.65 o 
  -4   1   1      561.86      568.02      9.52 o 
  -3   1   1      217.55      174.17      4.48 o 
  -2   1   1      725.78      732.95      8.48 o 
  -1   1   1      382.10      424.38      6.21 o 
   0   1   1      214.93      229.76      3.27 o 
   1   1   1       43.73       39.91      1.26 o 
   2   1   1     1549.14     1553.98     15.06 o 
   3   1   1      219.80      241.35      4.13 o 
   4   1   1      480.03      502.61      8.26 o 
   5   1   1        4.73        8.07      1.57 o 
   6   1   1       85.42       91.84      4.22 o 
   7   1   1      118.98      103.54      4.83 o 
   8   1   1       17.28       18.93      2.55 o 
   9   1   1        1.62        8.54      2.62 o 
  10   1   1       22.64       34.69      7.36 o 
 -10   2   1       15.67       19.99      4.21 o 
  -9   2   1        0.46        3.57      2.40 o 
  -8   2   1        4.19        6.59      4.10 o 
  -7   2   1      245.92      240.75     14.80 o 
  -6   2   1       47.80       48.16      2.94 o 
  -5   2   1      552.72      547.79      8.82 o 
  -4   2   1        0.02       -0.49      0.78 o 
  -3   2   1       29.75       33.72      2.02 o 
  -2   2   1      950.95      896.03     10.25 o 
  -1   2   1      914.81      843.06      9.46 o 
   0   2   1     2108.36     1964.28     23.11 o 
   1   2   1      129.71      131.95      2.45 o 
   2   2   1      396.25      342.26      4.70 o 
   3   2   1        3.69       -0.02      0.70 o 
   4   2   1      500.13      555.65      7.81 o 
   5   2   1      160.17      149.24      4.49 o 
   6   2   1      359.60      331.55      7.49 o 
   7   2   1       70.74       77.65      4.37 o 
   8   2   1        0.81        5.83      1.69 o 
   9   2   1        4.55        7.20      3.06 o 
  10   2   1        8.15       13.71      5.03 o 
 -10   3   1        8.17        8.99      3.40 o 
  -9   3   1       75.88       79.08      7.71 o 
  -8   3   1       79.47       83.33      7.26 o 
  -7   3   1        7.87       10.28      2.26 o 
  -6   3   1      184.96      162.31      4.73 o 
  -5   3   1       55.05       51.63      4.58 o 
  -4   3   1     2217.27     2451.50     26.58 o 
  -3   3   1      331.85      367.63      5.97 o 
  -2   3   1     4121.41     4224.56     37.40 o 
  -1   3   1      288.01      246.89      4.05 o 
   0   3   1      160.41      148.57      4.60 o 
   1   3   1     1032.22     1104.80     13.02 o 
   2   3   1     1824.76     1715.16     16.78 o 
   3   3   1     3579.03     3973.09     36.39 o 
   4   3   1       66.33       84.92      2.84 o 
   5   3   1        3.07        5.32      1.33 o 
   6   3   1      373.98      356.47      7.89 o 
   7   3   1      128.46      114.80      6.59 o 
   8   3   1       10.18        6.39      2.28 o 
   9   3   1       94.77      115.41      8.98 o 
 -10   4   1       17.42       18.74      6.04 o 
  -9   4   1       36.28       32.66      4.92 o 
  -8   4   1       76.63       59.76      7.67 o 
  -7   4   1       70.57       71.90      4.92 o 
  -6   4   1      130.00      127.82      5.42 o 
  -5   4   1       79.69       72.24      3.25 o 
  -4   4   1      472.66      510.77      7.27 o 
  -3   4   1       85.99       75.75      2.36 o 
  -2   4   1      513.47      631.54      7.66 o 
  -1   4   1      402.61      419.34      6.24 o 
   0   4   1     2989.34     3033.61     27.66 o 
   1   4   1      544.59      662.60      8.01 o 
   2   4   1      111.13      121.36      2.27 o 
   3   4   1      747.49      758.26      9.39 o 
   4   4   1      226.45      225.60      4.67 o 
   5   4   1       30.07       27.85      2.21 o 
   6   4   1       96.43      106.10      4.48 o 
   7   4   1       83.85       76.52      5.33 o 
   8   4   1       85.47       77.02      5.78 o 
   9   4   1        2.07        3.31      3.03 o 
 -10   5   1        4.57       10.07      5.11 o 
  -9   5   1        0.05        1.78      3.10 o 
  -8   5   1        3.12        3.45      3.15 o 
  -7   5   1       68.26       71.29      7.35 o 
  -6   5   1       36.74       37.76      3.64 o 
  -5   5   1      474.09      440.39      7.11 o 
  -4   5   1      136.59      133.82      4.35 o 
  -3   5   1      277.52      283.49      4.92 o 
  -2   5   1     2487.85     2596.20     27.64 o 
  -1   5   1      142.74      147.97      3.25 o 
   0   5   1      169.34      193.30      3.56 o 
   1   5   1      430.98      406.21      6.04 o 
   2   5   1     1936.04     2074.25     18.49 o 
   3   5   1      266.43      294.18      4.37 o 
   4   5   1       91.40       90.99      4.07 o 
   5   5   1      347.05      316.51      6.23 o 
   6   5   1      105.26      101.65      5.69 o 
   7   5   1       30.85       23.66      3.70 o 
   8   5   1        0.73        1.12      1.92 o 
   9   5   1        1.65        5.15      3.07 o 
  -9   6   1       12.56       20.52      5.65 o 
  -8   6   1       13.20        6.42      2.95 o 
  -7   6   1      351.70      321.21      9.42 o 
  -6   6   1      540.73      560.47     12.34 o 
  -5   6   1        0.88        1.37      1.02 o 
  -4   6   1      323.58      319.53      5.78 o 
  -3   6   1     1523.35     1584.84     16.89 o 
  -2   6   1        3.11        6.93      1.31 o 
  -1   6   1      649.52      690.20      8.82 o 
   0   6   1     2192.24     2174.15     21.43 o 
   1   6   1        7.74       14.88      1.48 o 
   2   6   1      874.38     1009.21     10.47 o 
   3   6   1     1659.77     1632.14     15.74 o 
   4   6   1        0.08        0.65      1.16 o 
   5   6   1      250.26      246.21      6.67 o 
   6   6   1      805.49      773.77     15.63 o 
   7   6   1       69.89       58.86      6.26 o 
   8   6   1       11.50       16.57      3.96 o 
   9   6   1       19.19       26.50      5.11 o 
  -9   7   1       13.80       12.23      4.72 o 
  -8   7   1       25.98       32.75      5.29 o 
  -7   7   1       10.89       11.33      2.49 o 
  -6   7   1        0.42        2.13      1.68 o 
  -5   7   1       22.43       30.62      2.29 o 
  -4   7   1      590.48      586.17      8.71 o 
  -3   7   1      273.88      316.22      5.77 o 
  -2   7   1      134.88      158.18      3.96 o 
  -1   7   1      803.75      943.28     11.61 o 
   0   7   1      128.68      160.44      3.71 o 
   1   7   1      472.48      493.71      7.58 o 
   2   7   1       39.82       46.38      1.89 o 
   3   7   1      646.75      674.18     15.70 o 
   4   7   1      176.11      159.14      5.20 o 
   5   7   1       17.22       12.31      2.09 o 
   6   7   1        0.76        0.15      1.37 o 
   7   7   1       16.05       21.84      3.36 o 
   8   7   1       21.12       15.89      3.90 o 
   9   7   1        4.84        4.03      3.03 o 
  -9   8   1        6.92        7.67      6.35 o 
  -8   8   1       49.78       57.38      6.98 o 
  -7   8   1        4.56        3.85      2.82 o 
  -6   8   1      127.36      122.08      5.85 o 
  -5   8   1      528.32      531.79     15.17 o 
  -4   8   1       65.89       72.61      3.68 o 
  -3   8   1      133.31      120.08      4.24 o 
  -2   8   1       11.24       11.53      1.60 o 
  -1   8   1      289.45      298.97      5.79 o 
   0   8   1      743.12      848.03     10.96 o 
   1   8   1       77.47       79.08      3.22 o 
   2   8   1       34.52       27.24      2.20 o 
   3   8   1      224.58      197.09      5.57 o 
   4   8   1      124.84      119.04      5.12 o 
   5   8   1      455.00      441.94      9.73 o 
   6   8   1        4.01        4.82      1.74 o 
   7   8   1        9.21       10.26      2.51 o 
   8   8   1       61.78       63.08      7.24 o 
  -9   9   1        0.40       -1.39      4.65 o 
  -8   9   1        7.68        9.28      6.93 o 
  -7   9   1       25.43       25.45      4.66 o 
  -6   9   1      163.69      167.29      9.30 o 
  -5   9   1     1221.48     1118.99     30.25 o 
  -4   9   1       32.47       30.52      2.43 o 
  -3   9   1       12.83       15.06      2.33 o 
  -2   9   1      557.12      542.09      8.83 o 
  -1   9   1        0.70        3.18      1.19 o 
   0   9   1        4.08        3.88      1.50 o 
   1   9   1      193.13      168.95      4.57 o 
   2   9   1      124.79      121.82      4.03 o 
   3   9   1      126.82      115.15      4.18 o 
   4   9   1      901.18      802.38     24.31 o 
   5   9   1      746.99      662.97     12.75 o 
   6   9   1        8.59       15.23      2.51 o 
   7   9   1       48.67       43.57      4.57 o 
   8   9   1        0.83        5.70      4.45 o 
  -8  10   1        8.41        9.20      3.75 o 
  -7  10   1        7.91        7.49      3.83 o 
  -6  10   1      156.91      141.62     10.84 o 
  -5  10   1       11.53       12.66      3.56 o 
  -4  10   1        0.38        1.73      1.22 o 
  -3  10   1      278.95      289.24      6.97 o 
  -2  10   1      220.60      197.98      7.32 o 
  -1  10   1      118.34      128.23      4.07 o 
   0  10   1      495.69      445.04      9.30 o 
   1  10   1       85.38       64.01      3.85 o 
   2  10   1      491.56      485.60     11.35 o 
   3  10   1       49.19       65.83      4.28 o 
   4  10   1        3.22        6.89      4.28 o 
   5  10   1       96.77       90.53      5.24 o 
   6  10   1      107.01       95.19      5.59 o 
   7  10   1        4.61        3.64      2.36 o 
   8  10   1        5.06        4.78      3.76 o 
  -8  11   1       15.53        8.79      4.57 o 
  -7  11   1        1.40        3.27      6.39 o 
  -6  11   1       14.37       14.38      3.62 o 
  -5  11   1      232.73      200.20      9.96 o 
  -4  11   1        0.01        3.21      1.78 o 
  -3  11   1      100.42      108.19      4.08 o 
  -2  11   1      614.02      599.90     10.21 o 
  -1  11   1        0.82        0.41      1.16 o 
   0  11   1        1.00        2.96      1.43 o 
   1  11   1      201.85      214.62      6.53 o 
   2  11   1      563.87      519.91     11.67 o 
   3  11   1        2.18        2.23      1.60 o 
   4  11   1      115.53      104.00      5.57 o 
   5  11   1      124.18      101.49      5.76 o 
   6  11   1        3.92        5.95      2.04 o 
   7  11   1       26.88       14.80      7.39 o 
  -7  12   1       10.84       15.56      4.61 o 
  -6  12   1        5.32        2.19      3.01 o 
  -5  12   1       10.98       11.11      3.75 o 
  -4  12   1       92.87       73.53      6.98 o 
  -3  12   1      330.33      300.02      8.47 o 
  -2  12   1      875.93      850.81     13.21 o 
  -1  12   1      197.27      181.55      6.83 o 
   0  12   1       49.19       56.10      4.21 o 
   1  12   1      715.78      649.03     12.75 o 
   2  12   1      524.14      491.69      9.63 o 
   3  12   1      137.11      123.57      6.06 o 
   4  12   1       66.37       60.85      4.73 o 
   5  12   1        0.06        1.67      2.01 o 
   6  12   1        9.67        8.63      2.98 o 
   7  12   1       19.95       24.38     11.00 o 
  -7  13   1        7.09        9.93      6.04 o 
  -6  13   1       23.82       23.02      4.84 o 
  -5  13   1      187.46      201.59     11.19 o 
  -4  13   1       76.75       77.22      7.46 o 
  -3  13   1       93.22      102.65      5.80 o 
  -2  13   1        6.38        8.23      2.13 o 
  -1  13   1       48.98       63.25      4.67 o 
   0  13   1       12.82       16.41      2.56 o 
   1  13   1        0.03        4.65      1.87 o 
   2  13   1      173.89      178.47      6.09 o 
   3  13   1        2.26        5.13      1.92 o 
   4  13   1      193.74      194.02      7.14 o 
   5  13   1       69.58       80.71      5.85 o 
   6  13   1       10.31       13.02      3.47 o 
  -6  14   1        9.11        2.14      7.12 o 
  -5  14   1        5.84       11.32      3.85 o 
  -4  14   1      133.19      134.60      9.67 o 
  -3  14   1       48.00       56.13      7.26 o 
  -2  14   1      136.36      127.59      8.04 o 
  -1  14   1        0.10        1.70      1.57 o 
   0  14   1       92.77      103.75      5.96 o 
   1  14   1       99.66      119.20      6.30 o 
   2  14   1       89.96       95.96      7.00 o 
   3  14   1       89.54       83.10      5.62 o 
   4  14   1       96.72       92.82      6.85 o 
   5  14   1        7.43       10.67      2.89 o 
   6  14   1        3.54        6.33      3.49 o 
  -5  15   1        6.95       10.11      4.30 o 
  -4  15   1       71.72       76.73     12.08 o 
  -3  15   1       22.50       23.88      4.61 o 
  -2  15   1       60.25       86.58      6.86 o 
  -1  15   1      111.13      105.65      7.48 o 
   0  15   1       34.00       42.17      4.19 o 
   1  15   1        3.73        5.42      2.13 o 
   2  15   1      156.77      176.44      9.29 o 
   3  15   1       60.02       57.59      5.85 o 
   4  15   1       15.21       22.85      3.62 o 
   5  15   1       49.68       55.64      8.30 o 
  -4  16   1        2.20       15.18      7.20 o 
  -3  16   1       11.96        8.21      5.65 o 
  -2  16   1       96.99       95.76      6.41 o 
  -1  16   1      133.21      141.58      7.40 o 
   0  16   1      178.97      209.31      9.60 o 
   1  16   1      110.62      119.78      7.48 o 
   2  16   1       42.96       47.53      5.51 o 
   3  16   1        0.05        0.82      2.45 o 
  -2  17   1       13.75       15.05      4.63 o 
  -1  17   1        0.82        5.92      2.35 o 
   0  17   1        2.28        7.95      2.40 o 
   1  17   1       18.36       24.61      6.81 o 
   2  17   1        0.98        1.45      2.76 o 
 -10   0   2       23.65       19.28      5.57 o 
  -9   0   2        0.00        8.90      4.10 o 
  -8   0   2        7.17       19.82      5.50 o 
  -7   0   2        4.01        7.90      3.48 o 
  -6   0   2      363.30      344.72     16.11 o 
  -5   0   2       31.42       31.04      5.27 o 
  -4   0   2      976.66     1018.35     17.28 o 
  -3   0   2      732.51      726.13     16.72 o 
  -2   0   2      121.80      104.70      3.17 o 
  -1   0   2    43544.06    37346.15    498.31 o 
   0   0   2    31386.84    28625.25    536.36 o 
   1   0   2      777.50      784.83     20.36 o 
   2   0   2     2745.83     2837.32     33.95 o 
   3   0   2     1033.27     1087.27     15.32 o 
   4   0   2       27.15       25.05      1.98 o 
   5   0   2      769.96      725.73     24.39 o 
   6   0   2        5.86        8.55      2.46 o 
   7   0   2        0.47        1.62      1.86 o 
   8   0   2       25.06       34.59      5.34 o 
   9   0   2       32.00       42.04      8.59 o 
 -10   1   2        0.85        3.06      3.10 o 
  -9   1   2      138.92      139.50      9.88 o 
  -8   1   2      234.87      212.52     10.07 o 
  -7   1   2        0.14        1.38      1.77 o 
  -6   1   2       80.40       79.24      6.07 o 
  -5   1   2      430.48      420.62     26.22 o 
  -4   1   2       16.23       14.03      1.17 o 
  -3   1   2      417.80      408.74      7.45 o 
  -2   1   2      110.60      113.05      3.26 o 
  -1   1   2      114.63       95.51      2.57 o 
   0   1   2      478.04      529.03      9.96 o 
   1   1   2       95.86      106.35      3.41 o 
   2   1   2      187.18      165.42      3.29 o 
   3   1   2        6.33        7.13      0.82 o 
   4   1   2      643.72      718.14      9.49 o 
   5   1   2      180.71      187.18      5.34 o 
   6   1   2       27.99       26.34      2.93 o 
   7   1   2      271.97      243.67      7.40 o 
   8   1   2      143.52      139.88      7.39 o 
   9   1   2        3.33        2.48      2.48 o 
 -10   2   2        2.40       12.98      3.86 o 
  -9   2   2       56.56       60.63     11.42 o 
  -8   2   2        0.14        1.56      2.17 o 
  -7   2   2       54.68       67.05      6.24 o 
  -6   2   2      273.93      249.07     12.31 o 
  -5   2   2        0.13       -0.02      1.16 o 
  -4   2   2      555.29      554.44      7.72 o 
  -3   2   2       45.74       47.41      2.67 o 
  -2   2   2       50.75       71.92      3.33 o 
  -1   2   2      416.15      422.90      6.66 o 
   0   2   2      612.97      616.10      8.03 o 
   1   2   2       86.50      108.56      4.36 o 
   2   2   2       18.54       15.69      1.42 o 
   3   2   2      852.43      862.00     10.41 o 
   4   2   2       20.49       19.48      1.70 o 
   5   2   2      169.68      152.04      4.77 o 
   6   2   2      241.03      214.84      6.15 o 
   7   2   2       14.87       13.00      2.77 o 
   8   2   2       87.46       82.90      6.13 o 
   9   2   2       23.63       39.65      8.49 o 
 -10   3   2       23.44       30.48      5.57 o 
  -9   3   2        4.64        7.51      2.90 o 
  -8   3   2      148.34      146.15      9.30 o 
  -7   3   2      529.98      511.81     25.01 o 
  -6   3   2       59.28       64.55      6.98 o 
  -5   3   2       18.40       26.25      5.51 o 
  -4   3   2      642.46      583.14      9.38 o 
  -3   3   2       70.85       80.98      3.51 o 
  -2   3   2        3.98        3.59      0.82 o 
  -1   3   2       91.93       70.39      2.24 o 
   0   3   2        2.86        0.65      0.84 o 
   1   3   2       24.39       21.64      2.49 o 
   2   3   2      125.41      125.85      3.68 o 
   3   3   2      423.19      426.13      6.44 o 
   4   3   2        1.66        2.24      1.00 o 
   5   3   2      182.87      189.01      4.65 o 
   6   3   2      704.81      669.03     14.43 o 
   7   3   2      127.07      108.30      6.42 o 
   8   3   2       13.72       14.85      2.98 o 
   9   3   2       50.71       65.01      7.34 o 
 -10   4   2       27.65       32.41      5.33 o 
  -9   4   2        2.69        8.56      2.91 o 
  -8   4   2       69.96       74.30      7.28 o 
  -7   4   2      236.42      240.12     27.37 o 
  -6   4   2       14.71       14.11      2.33 o 
  -5   4   2       10.49       15.46      2.24 o 
  -4   4   2       90.23      106.11      3.03 o 
  -3   4   2       25.07       15.91      1.27 o 
  -2   4   2       50.34       68.58      2.44 o 
  -1   4   2     1456.48     1483.94     16.79 o 
   0   4   2     1395.02     1482.68     16.76 o 
   1   4   2       30.13       29.74      3.56 o 
   2   4   2        4.57        4.12      1.32 o 
   3   4   2       30.97       42.46      1.97 o 
   4   4   2       75.75       69.19      2.80 o 
   5   4   2       13.47       16.97      2.25 o 
   6   4   2      248.83      255.63      8.50 o 
   7   4   2        7.36        6.93      4.64 o 
   8   4   2        0.62        2.95      2.57 o 
   9   4   2       42.97       64.36      6.04 o 
  -9   5   2       76.98       89.73     11.92 o 
  -8   5   2       40.01       49.60      5.99 o 
  -7   5   2       67.23       78.94      7.00 o 
  -6   5   2       28.80       31.44      2.91 o 
  -5   5   2       63.60       73.11      3.74 o 
  -4   5   2       12.33       15.05      1.96 o 
  -3   5   2       60.84       61.16      2.38 o 
  -2   5   2      496.84      529.18      8.03 o 
  -1   5   2        6.92        5.66      1.12 o 
   0   5   2      125.98      125.84      3.46 o 
   1   5   2      560.75      537.11     10.18 o 
   2   5   2       97.57      106.70      5.28 o 
   3   5   2        0.71        0.34      1.09 o 
   4   5   2       77.87       67.01      3.83 o 
   5   5   2       68.25       75.06      4.29 o 
   6   5   2        5.44        5.47      2.13 o 
   7   5   2       97.11       99.57     13.56 o 
   8   5   2       77.19       83.79      6.46 o 
   9   5   2       14.93       16.85      3.40 o 
  -9   6   2        0.26        2.78      2.63 o 
  -8   6   2       46.14       47.22      5.91 o 
  -7   6   2      240.05      233.82      9.43 o 
  -6   6   2        0.02        0.74      1.35 o 
  -5   6   2       99.53      118.78      4.57 o 
  -4   6   2      172.42      182.88      5.25 o 
  -3   6   2        1.57        0.80      0.94 o 
  -2   6   2      724.40      818.65     11.40 o 
  -1   6   2      184.10      176.41      5.45 o 
   0   6   2       41.52       36.78      2.89 o 
   1   6   2     1271.13     1302.35     19.59 o 
   2   6   2        0.09        0.13      1.09 o 
   3   6   2      288.87      302.44      7.07 o 
   4   6   2      243.18      255.85      6.76 o 
   5   6   2        0.21        1.12      1.34 o 
   6   6   2      481.28      437.04     13.37 o 
   7   6   2       39.01       37.48      4.87 o 
   8   6   2        8.80        5.14      2.56 o 
   9   6   2       10.19        9.30      9.91 o 
  -9   7   2       16.34       27.64      7.82 o 
  -8   7   2       29.77       28.52      4.87 o 
  -7   7   2      205.94      203.73      7.73 o 
  -6   7   2       20.08       20.32      2.87 o 
  -5   7   2       81.35       86.13      6.31 o 
  -4   7   2       23.76       22.35      2.42 o 
  -3   7   2        2.76        1.23      1.30 o 
  -2   7   2      652.88      627.89      9.85 o 
  -1   7   2      136.14      143.36      4.04 o 
   0   7   2      285.76      299.34      5.73 o 
   1   7   2      122.35      133.11      5.20 o 
   2   7   2        0.00        2.36      1.24 o 
   3   7   2        5.23        8.32      1.68 o 
   4   7   2       22.27       23.28      2.66 o 
   5   7   2       46.43       50.11      3.86 o 
   6   7   2      171.10      156.45      6.20 o 
   7   7   2       15.74       19.56      4.62 o 
   8   7   2       36.71       47.42      5.24 o 
  -9   8   2        6.65        6.35      5.34 o 
  -8   8   2       31.24       22.69      6.89 o 
  -7   8   2        4.00        9.13      2.49 o 
  -6   8   2      129.24      124.49      6.47 o 
  -5   8   2      100.90      105.79      4.70 o 
  -4   8   2        1.48        2.23      1.31 o 
  -3   8   2      105.94       88.41      3.44 o 
  -2   8   2      313.29      276.22     11.33 o 
  -1   8   2      111.40      108.25      6.25 o 
   0   8   2       61.20       50.63      2.60 o 
   1   8   2      345.07      292.95      8.02 o 
   2   8   2      124.44      142.44      4.91 o 
   3   8   2       45.71       54.08      3.73 o 
   4   8   2      127.84      136.97      5.46 o 
   5   8   2      158.33      140.48      5.95 o 
   6   8   2       25.01       25.79      3.13 o 
   7   8   2       37.04       40.11      4.63 o 
   8   8   2       24.44       41.59      4.94 o 
  -8   9   2       44.31       65.66     11.30 o 
  -7   9   2       37.50       43.06      5.83 o 
  -6   9   2       45.11       44.90      4.41 o 
  -5   9   2        9.16       12.69      2.06 o 
  -4   9   2        4.24        5.06      1.69 o 
  -3   9   2       13.47       18.33      2.25 o 
  -2   9   2      197.98      191.45      6.31 o 
  -1   9   2       33.95       38.92      2.82 o 
   0   9   2       66.88       65.26      4.44 o 
   1   9   2      155.26      171.69      9.08 o 
   2   9   2        8.11        8.40      1.80 o 
   3   9   2        2.21        1.28      1.34 o 
   4   9   2        7.50        9.74      2.02 o 
   5   9   2      127.10      114.63      5.87 o 
   6   9   2       22.27       32.09      4.14 o 
   7   9   2       72.35       83.12      6.52 o 
   8   9   2        0.01        7.08      2.61 o 
  -8  10   2       35.61       35.08      9.29 o 
  -7  10   2       24.17       25.12      4.72 o 
  -6  10   2       24.24       28.21      4.92 o 
  -5  10   2       16.34       12.98      2.20 o 
  -4  10   2       40.46       45.74      3.65 o 
  -3  10   2       79.34       75.39      4.66 o 
  -2  10   2       46.26       47.74      3.36 o 
  -1  10   2       88.00       76.96      4.89 o 
   0  10   2       68.53       91.89      6.40 o 
   1  10   2       85.03       75.10      5.03 o 
   2  10   2       58.64       61.13      4.13 o 
   3  10   2       43.55       37.30      3.42 o 
   4  10   2       26.05       21.46      2.84 o 
   5  10   2       10.00        9.14      2.07 o 
   6  10   2       46.50       50.52      5.17 o 
   7  10   2       69.36       65.81      8.82 o 
  -8  11   2        9.71       17.81      5.06 o 
  -7  11   2       30.38       46.01      6.38 o 
  -6  11   2        4.00       10.41      5.19 o 
  -5  11   2      171.96      173.55      9.33 o 
  -4  11   2       59.12       75.27      4.53 o 
  -3  11   2      367.75      342.47     12.06 o 
  -2  11   2      140.63      139.79      6.32 o 
  -1  11   2       19.76       19.13      3.00 o 
   0  11   2       99.51      103.51      5.94 o 
   1  11   2      176.79      176.19     10.16 o 
   2  11   2      368.10      320.81      9.78 o 
   3  11   2      237.61      227.71      7.31 o 
   4  11   2      160.04      155.02      6.92 o 
   5  11   2        0.30        0.55      1.64 o 
   6  11   2        5.60       12.53      3.58 o 
   7  11   2        3.86        4.49      2.30 o 
  -7  12   2      101.13      106.37      9.36 o 
  -6  12   2       29.75       43.06      5.91 o 
  -5  12   2        3.39        4.37      3.06 o 
  -4  12   2       12.31       16.39      2.61 o 
  -3  12   2       11.18       24.20      6.04 o 
  -2  12   2      129.07      136.67      6.57 o 
  -1  12   2       72.65       72.93      5.38 o 
   0  12   2       75.03       92.79      6.06 o 
   1  12   2      178.97      175.99      7.55 o 
   2  12   2        4.00        4.65      2.21 o 
   3  12   2       13.34       13.78      2.43 o 
   4  12   2        8.42       12.26      3.90 o 
   5  12   2       23.66       25.42      3.22 o 
   6  12   2      232.39      236.45      8.78 o 
  -6  13   2        0.33        6.84      3.46 o 
  -5  13   2       39.28       45.61      6.32 o 
  -4  13   2        0.33        0.09      2.40 o 
  -3  13   2       53.09       45.54      6.07 o 
  -2  13   2      159.59      178.26      7.64 o 
  -1  13   2       74.07       76.66      6.04 o 
   0  13   2      132.14      119.87      7.90 o 
   1  13   2       23.96       30.55      5.28 o 
   2  13   2       67.39       53.91      5.20 o 
   3  13   2        1.34        8.25      2.47 o 
   4  13   2       34.93       40.17      4.19 o 
   5  13   2        0.68        3.99      1.96 o 
   6  13   2       11.94       14.99      3.13 o 
  -6  14   2        0.00        3.33      3.64 o 
  -5  14   2        0.11        3.48      5.11 o 
  -4  14   2        0.18        5.61      2.94 o 
  -3  14   2       68.59       67.84      7.58 o 
  -2  14   2      240.23      238.73     25.86 o 
  -1  14   2       63.50       59.56      5.51 o 
   0  14   2       14.46       14.18      3.05 o 
   1  14   2      336.41      313.53     10.83 o 
   2  14   2       18.58       23.14      3.90 o 
   3  14   2        0.03        3.31      3.40 o 
   4  14   2        2.36        3.33      2.12 o 
   5  14   2        0.14        4.10      2.64 o 
  -5  15   2        0.00        5.27      5.11 o 
  -4  15   2        1.52        5.96      5.34 o 
  -3  15   2       14.75       12.78      4.10 o 
  -2  15   2        1.90        3.28      2.93 o 
  -1  15   2        0.63        4.28      2.27 o 
   0  15   2       13.41       12.45      4.89 o 
   1  15   2        3.11        3.54      2.23 o 
   2  15   2        5.61        3.34      2.89 o 
   3  15   2        3.61        2.99      2.66 o 
   4  15   2        0.08        1.66      2.98 o 
  -3  16   2       33.79       33.18      6.12 o 
  -2  16   2       28.00       34.35     11.50 o 
  -1  16   2       61.99       63.42      6.08 o 
   0  16   2       56.24       63.19      6.07 o 
   1  16   2       42.29       40.03      5.09 o 
   2  16   2       30.03       38.54      6.07 o 
   3  16   2        0.19       -0.87      2.55 o 
  -1  17   2        1.89        8.69      3.96 o 
   0  17   2        1.81        9.30      3.24 o 
 -10   1   3        0.08        1.77      2.84 o 
  -9   1   3        0.26        2.38      2.31 o 
  -8   1   3      106.23      103.34      8.36 o 
  -7   1   3       44.18       33.79      4.62 o 
  -6   1   3       40.67       38.37      4.65 o 
  -5   1   3      178.62      163.73      8.25 o 
  -4   1   3       19.33       24.65      3.57 o 
  -3   1   3      277.51      253.68      5.83 o 
  -2   1   3       10.08       11.93      1.20 o 
  -1   1   3       11.92        6.68      1.30 o 
   0   1   3      129.33      118.14      4.73 o 
   1   1   3      693.88      722.74     12.04 o 
   2   1   3       79.91       55.44      4.31 o 
   3   1   3      399.32      364.82      5.45 o 
   4   1   3       14.77       18.33      2.19 o 
   5   1   3       12.47       13.77      2.03 o 
   6   1   3       94.10      100.68      6.00 o 
   7   1   3        7.86        8.27      2.49 o 
   8   1   3        6.95        7.57      3.61 o 
   9   1   3       25.05       27.42      5.74 o 
 -10   2   3        0.83       -0.04      2.63 o 
  -9   2   3        3.23        2.33      5.23 o 
  -8   2   3       28.38       20.77      4.00 o 
  -7   2   3      131.17      147.46      9.06 o 
  -6   2   3       34.65       35.78      4.65 o 
  -5   2   3       53.23       43.18      4.67 o 
  -4   2   3       37.61       29.34      2.49 o 
  -3   2   3      333.54      323.15      7.10 o 
  -2   2   3        2.49        4.26      0.92 o 
  -1   2   3      913.73      891.32     12.81 o 
   0   2   3       22.50       27.91      2.17 o 
   1   2   3       81.33       83.76      3.74 o 
   2   2   3        7.48       12.54      1.96 o 
   3   2   3      116.54      108.97      3.12 o 
   4   2   3      246.68      261.03      5.44 o 
   5   2   3       28.64       37.82      7.86 o 
   6   2   3      191.00      179.02      7.41 o 
   7   2   3        0.73        3.29      2.23 o 
   8   2   3        3.85        7.28      3.76 o 
   9   2   3       10.22       11.65      4.72 o 
  -9   3   3        2.49       -1.64      2.79 o 
  -8   3   3       30.13       45.41      6.01 o 
  -7   3   3       47.78       40.15      5.31 o 
  -6   3   3        1.24        4.01      2.23 o 
  -5   3   3      157.46      152.40      7.42 o 
  -4   3   3      898.77      914.83     15.14 o 
  -3   3   3      461.80      481.87      9.52 o 
  -2   3   3      220.79      213.77      4.67 o 
  -1   3   3       76.66       84.27      2.87 o 
   0   3   3        1.75        1.14      0.90 o 
   1   3   3     1229.98     1240.59     15.38 o 
   2   3   3      138.37      139.59      5.05 o 
   3   3   3      677.30      660.86     10.97 o 
   4   3   3       54.07       54.42      3.42 o 
   5   3   3      194.80      178.40      6.87 o 
   6   3   3        1.18        1.83      1.93 o 
   7   3   3       45.09       44.78      4.59 o 
   8   3   3      114.40      115.04      8.83 o 
  -9   4   3       58.03       53.25      6.70 o 
  -8   4   3       27.79       23.43      4.63 o 
  -7   4   3       84.39       89.67      7.58 o 
  -6   4   3        2.81        5.96      2.59 o 
  -5   4   3      196.19      212.70      7.88 o 
  -4   4   3       61.27       63.73      4.91 o 
  -3   4   3       11.46       18.04      2.32 o 
  -2   4   3        0.22       -0.16      0.85 o 
  -1   4   3      763.87      743.46     10.33 o 
   0   4   3       41.27       47.57      3.13 o 
   1   4   3      367.51      384.69      6.59 o 
   2   4   3      116.60      110.02      4.75 o 
   3   4   3      335.36      338.62      7.53 o 
   4   4   3        2.07        3.96      1.39 o 
   5   4   3       30.30       37.91      4.00 o 
   6   4   3       57.79       58.01      5.19 o 
   7   4   3       87.11       77.83      6.26 o 
   8   4   3        5.42        6.89      2.81 o 
  -9   5   3        0.03        2.79      2.99 o 
  -8   5   3       19.25       10.51      3.40 o 
  -7   5   3        2.40        4.65      2.78 o 
  -6   5   3      196.27      194.78      9.21 o 
  -5   5   3       12.30       15.12      2.49 o 
  -4   5   3        5.84        4.40      1.42 o 
  -3   5   3      960.20      845.51     15.18 o 
  -2   5   3       84.70       94.00      3.17 o 
  -1   5   3        3.28        2.17      0.98 o 
   0   5   3       36.32       31.14      3.08 o 
   1   5   3      862.61      832.43     14.51 o 
   2   5   3        6.96        6.93      1.88 o 
   3   5   3       66.23       57.79      4.12 o 
   4   5   3      312.63      305.80      7.73 o 
   5   5   3        8.58       13.33      2.49 o 
   6   5   3      141.14      119.12      7.16 o 
   7   5   3        2.80        4.27      2.42 o 
   8   5   3        0.85        5.49      2.52 o 
  -9   6   3        5.47       11.02      7.86 o 
  -8   6   3       70.42       71.68     17.34 o 
  -7   6   3      321.80      300.29     12.16 o 
  -6   6   3       36.15       37.04      3.99 o 
  -5   6   3        2.98        1.72      1.46 o 
  -4   6   3      427.11      437.09      9.02 o 
  -3   6   3       84.26       88.23      4.57 o 
  -2   6   3       13.11       11.55      1.57 o 
  -1   6   3      677.23      636.06     19.58 o 
   0   6   3      151.90      129.63      3.70 o 
   1   6   3      122.87      143.37      5.41 o 
   2   6   3     1084.66     1044.60     24.18 o 
   3   6   3      118.64      112.38      4.77 o 
   4   6   3       28.24       28.26      2.89 o 
   5   6   3      569.48      604.27     14.03 o 
   6   6   3      201.60      188.01     12.46 o 
   7   6   3       11.03       20.14      4.42 o 
   8   6   3       27.98       43.26      5.30 o 
  -9   7   3       13.10       15.69      8.17 o 
  -8   7   3       15.66       19.20      4.22 o 
  -7   7   3        2.08        5.15      2.51 o 
  -6   7   3        3.73        4.51      1.76 o 
  -5   7   3      154.78      148.22      5.95 o 
  -4   7   3      278.55      246.94      9.80 o 
  -3   7   3       66.80       75.88      7.92 o 
  -2   7   3      323.67      331.44      7.15 o 
  -1   7   3       92.53       93.16      3.58 o 
   0   7   3      245.94      230.67      8.21 o 
   1   7   3       29.78       33.48      3.64 o 
   2   7   3      104.51      116.72      5.55 o 
   3   7   3      290.48      265.06      7.14 o 
   4   7   3        4.35        4.35      1.62 o 
   5   7   3       17.06       16.23      2.53 o 
   6   7   3        4.97        9.63      2.90 o 
   7   7   3        5.41       10.19      3.00 o 
   8   7   3        7.16       11.53      3.39 o 
  -8   8   3        6.65        7.30      3.23 o 
  -7   8   3       11.20        6.73      2.96 o 
  -6   8   3      290.44      283.31      9.93 o 
  -5   8   3       40.26       50.47      3.88 o 
  -4   8   3      100.55      107.68      5.59 o 
  -3   8   3        0.26        1.28      1.28 o 
  -2   8   3       35.02       43.74      2.89 o 
  -1   8   3      352.28      348.24      8.84 o 
   0   8   3      244.83      258.03      7.74 o 
   1   8   3        3.62        4.91      1.71 o 
   2   8   3       68.76       72.29      6.94 o 
   3   8   3        0.00        2.07      1.40 o 
   4   8   3      226.10      226.58      7.08 o 
   5   8   3       37.70       41.51      3.88 o 
   6   8   3        1.47        1.25      2.02 o 
   7   8   3       58.37       76.30      6.71 o 
  -8   9   3        8.90       11.16      3.71 o 
  -7   9   3       31.25       42.01      5.85 o 
  -6   9   3      375.47      375.99      9.59 o 
  -5   9   3      323.81      323.53      8.85 o 
  -4   9   3       10.76       13.19      2.17 o 
  -3   9   3       99.60       98.44      5.47 o 
  -2   9   3       87.84       73.76      6.31 o 
  -1   9   3       12.21       16.43      2.65 o 
   0   9   3        9.95        7.44      2.03 o 
   1   9   3      107.46      112.11      5.94 o 
   2   9   3       41.73       39.18      4.09 o 
   3   9   3       64.37       55.89      4.17 o 
   4   9   3      882.20      803.66     14.98 o 
   5   9   3       50.88       49.08      4.24 o 
   6   9   3        9.72       11.71      2.79 o 
   7   9   3       12.64       15.27      4.38 o 
  -8  10   3        6.69       13.94      6.66 o 
  -7  10   3       61.12       69.74     10.57 o 
  -6  10   3        1.56        5.62      3.00 o 
  -5  10   3       55.27       57.75      4.41 o 
  -4  10   3       62.20       68.62      4.55 o 
  -3  10   3       91.72       97.66     14.94 o 
  -2  10   3       12.54       17.64      5.57 o 
  -1  10   3      244.94      235.66      7.62 o 
   0  10   3       35.59       31.59      3.60 o 
   1  10   3      237.62      225.00      8.03 o 
   2  10   3      136.00      130.33      6.81 o 
   3  10   3        0.83        3.70      1.91 o 
   4  10   3       41.40       40.33      3.95 o 
   5  10   3      118.63      124.15      7.09 o 
   6  10   3        7.29       10.06      3.61 o 
   7  10   3        0.00        3.30      2.69 o 
  -7  11   3        1.76       10.22      5.73 o 
  -6  11   3       87.09       83.27      6.45 o 
  -5  11   3       34.81       41.50      3.95 o 
  -4  11   3        2.88        3.38      2.06 o 
  -3  11   3      283.71      252.87     11.09 o 
  -2  11   3       52.05       47.45      5.80 o 
  -1  11   3       11.35       10.25      2.41 o 
   0  11   3       14.59       12.30      3.79 o 
   1  11   3      408.28      371.18     10.78 o 
   2  11   3       71.17       73.16      6.09 o 
   3  11   3        3.89        8.54      3.66 o 
   4  11   3      146.76      148.73      7.09 o 
   5  11   3        0.48        0.30      1.52 o 
   6  11   3        0.85        3.40      2.00 o 
  -7  12   3        4.15       13.86      6.74 o 
  -6  12   3        1.05        5.68      3.79 o 
  -5  12   3       21.38       21.09      3.34 o 
  -4  12   3      146.64      146.71      7.74 o 
  -3  12   3      480.03      441.85     15.48 o 
  -2  12   3      292.97      295.66     12.40 o 
  -1  12   3       27.27       28.20      5.59 o 
   0  12   3      221.51      190.30      7.66 o 
   1  12   3      401.74      383.14     11.64 o 
   2  12   3      143.34      138.24      8.19 o 
   3  12   3       75.74       74.52     11.03 o 
   4  12   3        6.32        9.14      2.52 o 
   5  12   3        4.82        9.09      2.51 o 
   6  12   3       11.85       12.20      3.01 o 
  -6  13   3       58.58       93.54     12.93 o 
  -5  13   3      124.78      119.22     17.38 o 
  -4  13   3        0.96        0.42      1.87 o 
  -3  13   3       24.78       22.03      4.72 o 
  -2  13   3       32.39       42.83      9.10 o 
  -1  13   3        1.33        1.84      2.83 o 
   0  13   3        1.76        5.70      2.21 o 
   1  13   3      122.28      112.84     12.03 o 
   2  13   3       82.29       80.20      6.43 o 
   3  13   3       37.56       33.25      4.66 o 
   4  13   3       83.04       93.80      9.37 o 
   5  13   3       14.20       14.10      3.22 o 
  -5  14   3       39.29       58.00     11.00 o 
  -4  14   3       45.62       35.75      5.74 o 
  -3  14   3       44.38       55.09      6.97 o 
  -2  14   3       31.97       33.25      8.17 o 
  -1  14   3       60.56       80.91     19.86 o 
   0  14   3        0.20        5.24      2.20 o 
   1  14   3      106.23      102.15      7.18 o 
   2  14   3       36.37       41.69      5.08 o 
   3  14   3       89.41       94.25      7.41 o 
   4  14   3       11.18       15.84      3.54 o 
  -4  15   3        2.10        2.12      4.34 o 
  -3  15   3       55.31       69.84      8.05 o 
  -2  15   3       12.54       15.62      4.22 o 
  -1  15   3       12.30       20.47      8.13 o 
   0  15   3       36.51       27.66      4.21 o 
   1  15   3       69.39       74.32      6.68 o 
   2  15   3        2.78       -0.99      2.38 o 
   3  15   3       77.03       71.09      6.87 o 
  -2  16   3       77.95       88.27      9.44 o 
  -1  16   3       86.74       94.45     27.84 o 
   0  16   3      107.32      103.28     10.26 o 
   1  16   3       44.04       46.12      5.56 o 
  -9   0   4        4.24        4.49      3.87 o 
  -8   0   4        3.88        4.34      2.86 o 
  -7   0   4       52.67       39.26      7.98 o 
  -6   0   4       67.68       76.27      9.76 o 
  -5   0   4       78.86       74.49      9.21 o 
  -4   0   4      265.44      238.18     13.40 o 
  -3   0   4       14.36       12.62      3.79 o 
  -2   0   4     2527.23     2470.68     38.41 o 
  -1   0   4    11258.60    11762.87    160.08 o 
   0   0   4      381.64      357.50     13.32 o 
   2   0   4      879.47      940.44     19.27 o 
   3   0   4       12.27       12.93      3.48 o 
   4   0   4       70.53       81.46      9.21 o 
   5   0   4      148.55      149.36     12.85 o 
   6   0   4        1.10        4.18      3.72 o 
   7   0   4       39.87       33.06      8.13 o 
   8   0   4        0.96        8.29      5.42 o 
  -9   1   4      122.86      125.90     10.10 o 
  -8   1   4       28.01       24.37      6.04 o 
  -7   1   4       17.83       13.79      3.88 o 
  -6   1   4      100.17       92.12      7.41 o 
  -5   1   4       67.94       80.36      7.47 o 
  -4   1   4       92.59       85.86      6.38 o 
  -3   1   4       11.05       15.29      5.65 o 
  -2   1   4        3.69        2.23      1.37 o 
  -1   1   4      341.23      359.66      7.57 o 
   0   1   4      126.15      113.51      5.69 o 
   1   1   4        6.21        4.33      1.51 o 
   2   1   4        0.01        3.60      1.10 o 
   3   1   4      151.67      153.63      5.61 o 
   4   1   4      280.86      277.54     10.81 o 
   5   1   4        5.04        6.72      1.97 o 
   6   1   4      101.40       90.54     12.62 o 
   7   1   4      112.72      102.78      9.25 o 
   8   1   4       20.67       31.15      6.09 o 
  -9   2   4       11.00       11.52      3.82 o 
  -8   2   4        7.97       15.47      3.96 o 
  -7   2   4       19.29       17.32      3.94 o 
  -6   2   4       64.29       74.24     15.64 o 
  -5   2   4       66.63       63.88      6.11 o 
  -4   2   4        4.25        7.28      4.18 o 
  -3   2   4       37.56       45.33      3.25 o 
  -2   2   4       22.20       31.97      2.27 o 
  -1   2   4      241.65      209.31      5.90 o 
   0   2   4       67.65       72.43      3.61 o 
   1   2   4        0.04        3.39      1.52 o 
   2   2   4      112.51      131.25      6.79 o 
   3   2   4       82.22       75.04      4.48 o 
   4   2   4       68.16       68.42     10.76 o 
   5   2   4       19.88       31.34      4.47 o 
   6   2   4       25.35       28.83      3.70 o 
   7   2   4       81.64       74.66      8.18 o 
   8   2   4        0.21        4.53      3.87 o 
  -9   3   4       18.29       15.16      4.13 o 
  -8   3   4      186.57      169.36     13.86 o 
  -7   3   4       79.35       78.39     16.65 o 
  -6   3   4        0.03        0.13      2.19 o 
  -5   3   4      101.65       98.39      7.43 o 
  -4   3   4       95.77       86.76      8.01 o 
  -3   3   4        0.56        0.27      2.71 o 
  -2   3   4       17.49       14.01      2.11 o 
  -1   3   4       10.01       13.72      1.75 o 
   0   3   4        4.67        3.53      1.19 o 
   1   3   4        0.88        0.64      1.15 o 
   2   3   4      102.06       88.14      4.78 o 
   3   3   4       10.15       15.24      2.34 o 
   4   3   4        8.77        8.85      2.55 o 
   5   3   4      285.71      276.76      9.20 o 
   6   3   4      213.45      207.87     17.97 o 
   7   3   4       16.83       14.63      6.00 o 
   8   3   4       21.20       30.10      8.67 o 
  -9   4   4       17.71       21.01      4.85 o 
  -8   4   4      105.85       93.66      8.71 o 
  -7   4   4       31.56       44.74      5.91 o 
  -6   4   4        5.89        5.38      2.77 o 
  -5   4   4       17.12       17.26      3.52 o 
  -4   4   4        8.73       23.46      3.83 o 
  -3   4   4        1.77        2.88      1.56 o 
  -2   4   4      118.52      115.78      4.77 o 
  -1   4   4      568.48      540.63      9.00 o 
   0   4   4       57.44       59.73      3.76 o 
   1   4   4        4.71       10.01      2.13 o 
   2   4   4        0.86        1.97      1.89 o 
   3   4   4        0.12       -0.08      1.37 o 
   4   4   4       14.49       20.89      2.89 o 
   5   4   4       36.48       52.37      7.47 o 
   6   4   4       36.38       43.44      9.22 o 
   7   4   4        4.26        6.07      2.62 o 
   8   4   4       12.83       21.00      4.06 o 
  -9   5   4       39.35       42.30      6.82 o 
  -8   5   4        8.91       14.42      4.07 o 
  -7   5   4       28.25       25.15      4.70 o 
  -6   5   4       19.20       21.75      4.09 o 
  -5   5   4       67.42       69.21      6.44 o 
  -4   5   4        6.06        6.51      1.75 o 
  -3   5   4       83.94       84.76      4.20 o 
  -2   5   4       68.62       73.03      5.75 o 
  -1   5   4       43.39       42.58      2.70 o 
   0   5   4      124.05      126.83      5.09 o 
   1   5   4       97.36       99.59      5.22 o 
   2   5   4        7.19        3.14      1.82 o 
   3   5   4       10.95       18.33      3.23 o 
   4   5   4       57.70       68.12      7.62 o 
   5   5   4        4.04        2.91      2.19 o 
   6   5   4       23.07       26.10      3.88 o 
   7   5   4       67.26       62.59      7.20 o 
  -8   6   4       71.36       72.85      7.86 o 
  -7   6   4       28.62       30.93      4.05 o 
  -6   6   4        2.95        0.73      1.83 o 
  -5   6   4       75.47       92.89      6.12 o 
  -4   6   4        5.36        6.29      1.73 o 
  -3   6   4       29.95       34.28      3.05 o 
  -2   6   4       17.37       21.83      3.47 o 
  -1   6   4       73.58       81.61      5.57 o 
   0   6   4      162.71      183.54      6.38 o 
   1   6   4       97.21       96.30      6.89 o 
   2   6   4       15.51       18.76      2.71 o 
   3   6   4      255.34      245.27      8.28 o 
   4   6   4        9.97       12.32      3.28 o 
   5   6   4      106.15      114.15      8.72 o 
   6   6   4      177.07      182.83     11.23 o 
   7   6   4        5.69        7.40      2.93 o 
  -8   7   4       73.69       77.97     13.16 o 
  -7   7   4       45.28       42.35      5.49 o 
  -6   7   4        4.59        7.48      2.43 o 
  -5   7   4       39.36       44.55      6.89 o 
  -4   7   4        0.13        2.73      1.49 o 
  -3   7   4       63.29       62.36      4.03 o 
  -2   7   4      183.43      172.43      8.22 o 
  -1   7   4       23.03       23.24      2.97 o 
   0   7   4       42.15       47.17      3.98 o 
   1   7   4        2.14        5.09      1.67 o 
   2   7   4        4.43        7.33      2.08 o 
   3   7   4        1.02        1.86      1.83 o 
   4   7   4        4.18        0.85      1.77 o 
   5   7   4       60.21       62.78      5.66 o 
   6   7   4       35.63       39.04      6.50 o 
   7   7   4        8.74       12.98      3.32 o 
  -8   8   4        0.82        2.29      2.85 o 
  -7   8   4       60.32       67.93      6.08 o 
  -6   8   4        0.03        2.47      2.70 o 
  -5   8   4       19.44       16.17      3.13 o 
  -4   8   4       65.33       62.51      4.39 o 
  -3   8   4        6.59        3.71      2.68 o 
  -2   8   4        7.67        6.86      2.73 o 
  -1   8   4      116.57      108.07      7.51 o 
   0   8   4       42.22       39.30      3.66 o 
   1   8   4        0.00        0.45      2.23 o 
   2   8   4       27.91       28.47      4.08 o 
   3   8   4      115.26      109.70      6.48 o 
   4   8   4        9.29       11.67      2.66 o 
   5   8   4       11.33       18.83      3.31 o 
   6   8   4       59.08       72.57      8.75 o 
   7   8   4        2.81        6.19      2.87 o 
  -7   9   4       23.76       38.23      5.98 o 
  -6   9   4        0.01        3.87      2.20 o 
  -5   9   4        0.00        2.93      1.72 o 
  -4   9   4        0.20        0.81      1.73 o 
  -3   9   4       59.99       63.81      6.58 o 
  -2   9   4       52.15       46.58      5.64 o 
  -1   9   4        1.29        3.73      2.50 o 
   0   9   4       61.20       61.08      4.71 o 
   1   9   4       31.71       27.54      3.45 o 
   2   9   4        3.28        3.40      2.12 o 
   3   9   4        9.40        9.66      2.44 o 
   4   9   4       23.74       27.39      3.69 o 
   5   9   4       54.04       62.28      6.15 o 
   6   9   4       14.19       17.77      3.27 o 
  -7  10   4       15.09       20.65      6.66 o 
  -6  10   4       21.38       21.65      3.70 o 
  -5  10   4        0.89        3.69      2.33 o 
  -4  10   4       62.22       71.38      5.81 o 
  -3  10   4        6.83        6.30      2.59 o 
  -2  10   4       36.27       36.06      7.59 o 
  -1  10   4       33.73       31.33      4.87 o 
   0  10   4       46.14       45.15      4.25 o 
   1  10   4        0.00       -0.10      1.70 o 
   2  10   4       58.45       60.58      5.27 o 
   3  10   4        0.23        2.21      2.07 o 
   4  10   4        9.73       10.01      2.72 o 
   5  10   4       10.26       11.30      2.76 o 
   6  10   4       62.74       55.29      5.93 o 
  -6  11   4       55.05       59.45      6.89 o 
  -5  11   4       72.75       91.02     12.64 o 
  -4  11   4       24.76       17.62      3.30 o 
  -3  11   4      155.48      146.62      9.81 o 
  -2  11   4        1.80        3.92      2.73 o 
  -1  11   4       17.38       21.37      4.37 o 
   0  11   4        1.62        4.31      1.99 o 
   1  11   4      253.11      231.67     10.66 o 
   2  11   4        0.89        6.13      2.35 o 
   3  11   4      216.65      195.56      8.31 o 
   4  11   4       11.19       12.25      2.97 o 
   5  11   4        0.04        3.11      2.34 o 
  -6  12   4       12.71       13.66      6.74 o 
  -5  12   4        2.86        8.14      2.68 o 
  -4  12   4        3.44        6.56      3.22 o 
  -3  12   4        0.62        4.61      2.96 o 
  -2  12   4       67.90       66.35      7.31 o 
  -1  12   4       27.34       21.78      4.53 o 
   0  12   4       78.58       90.70     10.03 o 
   1  12   4       12.14       20.99      3.57 o 
   2  12   4        1.63        4.89      2.45 o 
   3  12   4        0.70        2.68      2.34 o 
   4  12   4       24.60       29.39      4.28 o 
  -5  13   4       11.81       13.94      3.40 o 
  -4  13   4       21.23       26.01      3.84 o 
  -3  13   4        6.58       13.47      3.89 o 
  -2  13   4      111.22      106.57      9.24 o 
  -1  13   4       11.39       13.70      4.03 o 
   0  13   4       30.21       27.76      5.31 o 
   1  13   4       22.89       20.82      3.80 o 
   2  13   4        4.85       11.23      3.02 o 
   3  13   4       14.31       24.41      3.97 o 
   4  13   4        0.73        9.24      2.80 o 
  -4  14   4       18.60       18.84      5.44 o 
  -3  14   4      117.62      111.04      9.96 o 
  -2  14   4        4.86        4.12      3.99 o 
  -1  14   4       34.04       40.13     11.19 o 
   0  14   4       79.13       61.32      7.93 o 
   1  14   4       86.34       84.40      7.01 o 
   2  14   4        0.12        6.69      2.70 o 
  -2  15   4        0.10        2.37      2.98 o 
  -1  15   4        6.07        3.41      3.44 o 
   0  15   4        1.68        1.49      2.87 o 
   1  15   4        5.64        9.86      4.74 o 
  -8   1   5       56.10       51.27      7.55 o 
  -7   1   5        1.55        4.80      2.96 o 
  -6   1   5       40.27       32.47      5.14 o 
  -5   1   5       12.08       11.45      3.56 o 
  -4   1   5        7.30        5.46      4.53 o 
  -3   1   5       11.49       13.77      3.53 o 
  -2   1   5        1.05        0.95      1.78 o 
  -1   1   5       13.60       13.85      2.00 o 
   0   1   5       28.98       36.78      4.11 o 
   1   1   5      133.33      122.31      6.09 o 
   2   1   5       27.81       32.50      2.86 o 
   3   1   5       40.04       30.99      4.18 o 
   4   1   5        0.59        1.14      5.07 o 
   5   1   5       23.59       21.70      4.21 o 
   6   1   5       35.61       41.59      5.72 o 
   7   1   5        0.33        3.86      3.69 o 
  -8   2   5       25.39       21.05      4.46 o 
  -7   2   5       11.16       25.80      6.70 o 
  -6   2   5       13.97       26.44      4.87 o 
  -5   2   5        5.63        4.13      3.29 o 
  -4   2   5       11.55       17.29      3.95 o 
  -3   2   5       44.62       49.22      5.85 o 
  -2   2   5      219.97      214.56     12.08 o 
  -1   2   5      138.81      127.16      6.10 o 
   0   2   5        4.32        4.96      1.56 o 
   1   2   5        0.17        2.24      1.28 o 
   2   2   5       19.68       19.01      2.67 o 
   3   2   5       75.95       77.60      6.60 o 
   4   2   5        3.59        7.90      2.72 o 
   5   2   5       70.66       57.85     10.92 o 
   6   2   5       27.71       33.81      5.10 o 
   7   2   5        1.43        6.30      4.49 o 
  -8   3   5        0.23       -0.33      2.49 o 
  -7   3   5        4.12        7.74      3.23 o 
  -6   3   5       15.11       20.21      4.34 o 
  -5   3   5      182.33      178.18      9.77 o 
  -4   3   5        1.16        1.86      2.28 o 
  -3   3   5      131.85      144.75      7.90 o 
  -2   3   5        3.24        6.99      1.89 o 
  -1   3   5        0.50       -0.04      1.31 o 
   0   3   5       92.90       81.85      4.77 o 
   1   3   5       80.42       81.54      4.92 o 
   2   3   5      161.22      148.02      6.32 o 
   3   3   5        9.64       13.55      4.01 o 
   4   3   5        5.60        7.66      4.57 o 
   5   3   5       42.01       47.31      8.71 o 
   6   3   5       25.20       32.69      5.52 o 
   7   3   5        8.42        4.76      3.55 o 
  -8   4   5       19.66       21.43      4.81 o 
  -7   4   5       20.16       24.09      4.83 o 
  -6   4   5       17.58       17.50      5.92 o 
  -5   4   5       41.93       45.83      5.88 o 
  -4   4   5        0.69        3.39      2.68 o 
  -3   4   5        0.00       -1.16      2.12 o 
  -2   4   5       60.51       51.13      3.55 o 
  -1   4   5       77.70       79.43      5.93 o 
   0   4   5       42.04       36.31      6.30 o 
   1   4   5        7.57       10.19      2.14 o 
   2   4   5      132.39      137.86      6.21 o 
   3   4   5        6.52        7.22      2.11 o 
   4   4   5       11.19       16.50      3.67 o 
   5   4   5        9.90       11.38      3.31 o 
   6   4   5       51.84       43.02      6.54 o 
  -8   5   5        7.65        9.79      3.74 o 
  -7   5   5       23.19       21.39      4.65 o 
  -6   5   5       44.38       58.43      9.72 o 
  -5   5   5        0.69        1.79      4.76 o 
  -4   5   5       77.45       69.83      8.67 o 
  -3   5   5      141.34      141.17      7.00 o 
  -2   5   5        0.04       -1.69      2.59 o 
  -1   5   5        6.52        8.08      2.90 o 
   0   5   5       50.21       45.09      4.63 o 
   1   5   5       68.74       64.89      4.74 o 
   2   5   5       29.69       32.02      3.86 o 
   3   5   5       31.24       36.02      4.03 o 
   4   5   5       15.22       25.09      6.43 o 
   5   5   5      120.21      117.61     14.36 o 
   6   5   5       29.64       27.96      6.00 o 
  -8   6   5       93.22       86.30      7.29 o 
  -7   6   5       68.37       82.80     10.41 o 
  -6   6   5        0.01        3.59      1.98 o 
  -5   6   5       33.60       29.22      5.56 o 
  -4   6   5       67.31       69.39      5.63 o 
  -3   6   5        0.02        0.61      1.52 o 
  -2   6   5       37.73       44.66      5.23 o 
  -1   6   5       70.38       70.98      6.29 o 
   0   6   5       21.84       23.98      4.66 o 
   1   6   5      254.65      247.07     10.42 o 
   2   6   5      161.79      155.79      6.93 o 
   3   6   5       10.53       13.85      2.85 o 
   4   6   5      159.50      160.60     11.46 o 
   5   6   5      182.76      193.55     12.19 o 
   6   6   5       19.44       19.15      5.02 o 
  -7   7   5        1.80        3.53      2.44 o 
  -6   7   5       29.27       33.08      4.37 o 
  -5   7   5       97.94       89.31      6.62 o 
  -4   7   5       55.19       48.32      4.83 o 
  -3   7   5       75.76       63.19      5.36 o 
  -2   7   5      105.66      112.48      8.00 o 
  -1   7   5        7.94        8.87      2.73 o 
   0   7   5       39.86       44.67      5.85 o 
   1   7   5        7.58        4.55      1.91 o 
   2   7   5       89.41       88.91      6.08 o 
   3   7   5        9.51       18.28      3.10 o 
   4   7   5       31.27       33.42      5.44 o 
   5   7   5        1.08       -0.41      3.11 o 
   6   7   5        0.35        5.51      3.82 o 
  -7   8   5       58.22       57.25      8.46 o 
  -6   8   5       90.07      101.23      7.39 o 
  -5   8   5        2.62        4.29      2.57 o 
  -4   8   5       12.58       21.69      4.26 o 
  -3   8   5        6.42       12.34      2.87 o 
  -2   8   5       63.60       51.32      6.11 o 
  -1   8   5      162.90      151.37     11.19 o 
   0   8   5       18.11       20.61      3.94 o 
   1   8   5       16.31       22.73      3.22 o 
   2   8   5        0.49        3.02      1.89 o 
   3   8   5       32.07       39.70      4.57 o 
   4   8   5       44.43       50.92      5.12 o 
   5   8   5        2.37        7.25      3.27 o 
  -7   9   5       59.11       60.43      8.61 o 
  -6   9   5      172.55      188.70     13.32 o 
  -5   9   5       19.28       21.75      6.85 o 
  -4   9   5        0.44        4.99      2.50 o 
  -3   9   5       41.49       44.46      4.87 o 
  -2   9   5        0.03       -2.52      2.25 o 
  -1   9   5       16.77       14.54      3.87 o 
   0   9   5       13.04       15.55      3.86 o 
   1   9   5        1.06        0.84      1.80 o 
   2   9   5        0.01        3.26      1.92 o 
   3   9   5      261.20      238.21     11.96 o 
   4   9   5      142.27      143.28      8.37 o 
   5   9   5        0.50        3.35      3.18 o 
  -6  10   5       28.27       32.15      5.58 o 
  -5  10   5        0.70        2.44      3.25 o 
  -4  10   5       27.45       33.47      6.85 o 
  -3  10   5        5.76        8.62      3.39 o 
  -2  10   5       74.15       78.07      7.76 o 
  -1  10   5       72.43       66.71     10.45 o 
   0  10   5        4.97       10.36      6.35 o 
   1  10   5       91.75      100.47      8.57 o 
   2  10   5       10.83        8.89      3.36 o 
   3  10   5       12.01       10.42      2.92 o 
   4  10   5       63.42       59.83      8.02 o 
  -5  11   5        2.77        0.08      3.72 o 
  -4  11   5       47.87       44.89      5.58 o 
  -3  11   5       60.09       56.32      5.64 o 
  -2  11   5        2.03        7.46      3.42 o 
  -1  11   5        6.78        9.25      3.50 o 
   0  11   5       97.44      102.14      9.27 o 
   1  11   5      146.14      116.69     11.89 o 
   2  11   5        6.20        7.35      4.82 o 
   3  11   5       32.93       32.45      4.47 o 
   4  11   5       17.17       18.44      3.84 o 
  -4  12   5      179.88      178.41      9.80 o 
  -3  12   5      196.54      196.83     10.73 o 
  -2  12   5       37.33       37.97      6.30 o 
  -1  12   5       41.43       36.42      6.07 o 
   0  12   5      141.97      145.66     10.87 o 
   1  12   5       94.25       92.56      9.03 o 
   2  12   5       48.92       54.37      5.46 o 
   3  12   5       11.00       13.94      3.53 o 
  -3  13   5        1.62        5.63      2.88 o 
  -2  13   5        8.74       12.10      4.02 o 
  -1  13   5        0.35        2.38      3.35 o 
   0  13   5       37.66       31.06      7.78 o 
   1  13   5      102.80       95.36      9.74 o 
  -7   0   6       26.65       34.15      8.29 o 
  -6   0   6       20.56       13.16      6.43 o 
  -5   0   6       45.78       61.63     10.53 o 
  -4   0   6        3.71       11.85      5.11 o 
  -3   0   6      112.02      102.90     11.54 o 
  -2   0   6     1773.91     1635.95     46.54 o 
  -1   0   6      828.39      812.01     28.34 o 
   0   0   6        2.29        3.12      2.10 o 
   1   0   6      103.37      101.43      7.14 o 
   2   0   6       11.12       15.56      4.88 o 
   3   0   6        9.02       20.98      5.65 o 
   4   0   6       51.24       44.52      7.98 o 
   5   0   6        8.55       12.00      4.88 o 
  -7   1   6       26.46       30.06      6.07 o 
  -6   1   6       44.95       44.40      7.74 o 
  -5   1   6        0.70        7.07      3.25 o 
  -4   1   6       14.69       25.34      4.88 o 
  -3   1   6        4.08        7.55      3.19 o 
  -2   1   6       75.45       73.23     14.75 o 
  -1   1   6      110.70      121.52      7.93 o 
   0   1   6        3.21        1.40      1.90 o 
   1   1   6        1.63        5.44      3.06 o 
   2   1   6       35.40       37.06      4.85 o 
   3   1   6      113.98      107.10      8.22 o 
   4   1   6       47.83       55.00      6.50 o 
   5   1   6       15.43       27.04     11.15 o 
  -7   2   6       20.00       24.24      5.70 o 
  -6   2   6        0.71        2.23      3.01 o 
  -5   2   6        4.43        8.74      5.07 o 
  -4   2   6        8.76        4.68      3.87 o 
  -3   2   6       16.97       15.89      3.89 o 
  -2   2   6       30.36       25.99      4.49 o 
  -1   2   6       48.25       47.93      5.43 o 
   0   2   6        9.48        7.55      2.77 o 
   1   2   6        7.52       13.70      2.51 o 
   2   2   6       35.98       46.87      6.00 o 
   3   2   6        0.01        1.15      3.79 o 
   4   2   6        0.11        4.68      3.41 o 
   5   2   6       16.30       29.92      5.06 o 
  -7   3   6        0.16        2.00      4.10 o 
  -6   3   6        3.91        3.96      3.72 o 
  -5   3   6       29.23       31.29      5.36 o 
  -4   3   6        0.09        4.76      2.84 o 
  -3   3   6        0.41        2.52      2.56 o 
  -2   3   6        7.84        9.42      3.05 o 
  -1   3   6        0.49        3.48      2.20 o 
   0   3   6        0.07       -0.56      2.03 o 
   1   3   6       10.03        9.43      2.29 o 
   2   3   6        9.31       15.58      3.13 o 
   3   3   6        0.03        1.90      2.39 o 
   4   3   6       41.45       44.36      7.12 o 
   5   3   6      132.14      138.26     10.46 o 
  -7   4   6        2.30        7.28      6.08 o 
  -6   4   6        0.24        0.79      3.06 o 
  -5   4   6       10.24        8.90      3.68 o 
  -4   4   6        5.00        3.70      3.14 o 
  -3   4   6        7.41        6.76      3.09 o 
  -2   4   6       96.77       70.06      7.22 o 
  -1   4   6       52.84       56.95      5.74 o 
   0   4   6        2.85        1.06      2.00 o 
   1   4   6        7.60        8.53      2.22 o 
   2   4   6        1.20        1.93      2.00 o 
   3   4   6        0.17        1.63      3.72 o 
   4   4   6        3.77        9.85      7.51 o 
   5   4   6       13.84       19.52      4.35 o 
  -7   5   6        8.84       10.92      3.88 o 
  -6   5   6       34.63       37.09      4.91 o 
  -5   5   6       26.37       23.15      3.66 o 
  -4   5   6        5.63        3.46      2.14 o 
  -3   5   6       35.43       38.83      7.51 o 
  -2   5   6        0.01        1.10      2.32 o 
  -1   5   6       51.76       58.74      6.19 o 
   0   5   6       22.71       20.13      4.00 o 
   1   5   6       10.46       12.72      3.30 o 
   2   5   6        9.49       12.37      2.61 o 
   3   5   6       14.23       13.97      3.55 o 
   4   5   6        4.18        7.04      6.23 o 
   5   5   6        5.80       14.94      5.65 o 
  -6   6   6       10.08       14.34      3.33 o 
  -5   6   6        7.36       18.29      4.33 o 
  -4   6   6        0.03        4.96      2.64 o 
  -3   6   6        2.31        7.63      4.72 o 
  -2   6   6        0.92        0.16      2.36 o 
  -1   6   6        2.30        3.73      3.17 o 
   0   6   6       37.21       39.64      5.43 o 
   1   6   6        9.93        8.99      3.60 o 
   2   6   6       55.85       61.38      5.38 o 
   3   6   6       43.19       51.81      9.06 o 
   4   6   6       19.47       17.85      4.45 o 
  -6   7   6        3.14        4.19      3.15 o 
  -5   7   6        6.00        7.85      3.06 o 
  -4   7   6        4.38        5.06      3.11 o 
  -3   7   6       32.95       31.58      5.92 o 
  -2   7   6        1.87        1.39      3.56 o 
  -1   7   6        7.13        3.86      2.68 o 
   0   7   6        1.71        5.75      3.02 o 
   1   7   6        8.05        6.80      2.86 o 
   2   7   6        1.04        5.16      2.11 o 
   3   7   6        4.95        8.25      3.99 o 
   4   7   6       10.87       10.70      4.57 o 
  -6   8   6        3.86        5.09      8.01 o 
  -5   8   6        7.94        9.58      3.85 o 
  -4   8   6       10.13       18.49      4.21 o 
  -3   8   6        4.03        4.98      2.85 o 
  -2   8   6       12.57       21.96      7.20 o 
  -1   8   6        2.26        4.71      3.60 o 
   0   8   6        2.06        3.35      2.53 o 
   1   8   6       19.96       18.44      5.03 o 
   2   8   6        4.49        9.61      3.44 o 
   3   8   6        6.67       11.25      3.66 o 
   4   8   6       13.91       23.35      5.81 o 
  -5   9   6        0.03        5.51      4.68 o 
  -4   9   6       12.79       13.51      7.67 o 
  -3   9   6       26.48       26.15      4.95 o 
  -2   9   6        3.54        5.73      3.26 o 
  -1   9   6        6.31        4.20      3.64 o 
   0   9   6       22.27       28.03      5.05 o 
   1   9   6        7.96        6.60      3.38 o 
   2   9   6        3.59        6.58      3.06 o 
   3   9   6        0.86        1.80      2.27 o 
  -4  10   6       24.97       29.24      5.90 o 
  -3  10   6        0.34        3.80      2.82 o 
  -2  10   6       15.73        8.64      5.11 o 
  -1  10   6       15.75       20.52      4.84 o 
   0  10   6        3.58        6.75      3.72 o 
   1  10   6       13.40       12.74      4.08 o 
   2  10   6        7.37       13.11      4.05 o 
  -3  11   6       16.22       16.45      4.63 o 
  -2  11   6        4.61        7.09      3.32 o 
  -1  11   6        8.73        4.32      6.19 o 
   0  11   6       32.44       35.93      6.18 o 
   1  11   6       31.95       27.35      5.77 o 
  -6   1   7        4.21        6.77      4.24 o 
  -5   1   7        0.02        2.38      3.56 o 
  -4   1   7        1.10        1.27      3.14 o 
  -3   1   7        3.07        1.77      2.91 o 
  -2   1   7        3.94        5.01      3.04 o 
  -1   1   7        0.62        0.85      4.10 o 
   0   1   7       21.69       30.20      6.89 o 
   1   1   7        1.96       13.16      4.72 o 
   2   1   7        9.74       12.93      3.91 o 
   3   1   7        3.36        4.56      2.64 o 
  -6   2   7        0.04        4.94      4.22 o 
  -5   2   7        0.00        3.17      3.52 o 
  -4   2   7       14.25       15.04      4.32 o 
  -3   2   7       14.82       14.92      4.12 o 
  -2   2   7      115.83      110.34     13.16 o 
  -1   2   7        9.44        9.52      3.16 o 
   0   2   7        0.07       -0.05      2.17 o 
   1   2   7        0.32        4.23      2.89 o 
   2   2   7       16.56       27.70      4.92 o 
   3   2   7        6.37        3.57      2.65 o 
  -6   3   7       27.22       28.18      6.32 o 
  -5   3   7       11.61       16.86      4.83 o 
  -4   3   7       13.07       13.01      6.58 o 
  -3   3   7        3.22        4.72      4.65 o 
  -2   3   7        0.02       -1.22      2.13 o 
  -1   3   7        1.35        1.50      2.50 o 
   0   3   7       34.94       36.86      7.43 o 
   1   3   7        0.26        0.25      3.25 o 
   2   3   7       23.42       37.24      9.76 o 
   3   3   7        1.82        0.93      4.03 o 
  -5   4   7        3.91        1.86      5.42 o 
  -4   4   7        0.23       -0.30      5.27 o 
  -3   4   7        5.21       13.90      4.11 o 
  -2   4   7       18.10       17.49      4.22 o 
  -1   4   7        0.04        0.25      2.68 o 
   0   4   7       12.16       30.20      7.12 o 
   1   4   7       10.90       10.50      3.44 o 
   2   4   7       13.93       16.65      7.28 o 
   3   4   7        2.53       -1.70      3.05 o 
  -5   5   7        4.08        0.11      2.76 o 
  -4   5   7       32.68       20.31      4.84 o 
  -3   5   7        6.00       10.55      3.71 o 
  -2   5   7        0.00        1.25      2.51 o 
  -1   5   7        2.49        4.87      3.48 o 
   0   5   7       13.90       13.47      5.57 o 
   1   5   7        0.18        3.40      2.93 o 
   2   5   7        0.46       -1.08      4.72 o 
   3   5   7        9.69       11.65      7.63 o 
  -4   6   7        1.50        1.46      2.94 o 
  -3   6   7        0.17        1.61      2.97 o 
  -2   6   7        6.09       12.70      4.27 o 
  -1   6   7        6.12        6.66      4.88 o 
   0   6   7       39.21       33.26      5.41 o 
   1   6   7       74.25       57.58      7.03 o 
   2   6   7       13.87        7.67      5.34 o 
  -4   7   7       23.61       15.52      4.85 o 
  -3   7   7       37.88       34.16      6.23 o 
  -2   7   7        4.43        1.07      3.01 o 
  -1   7   7        9.66       14.32      6.04 o 
   0   7   7        4.70        8.37      3.27 o 
   1   7   7       10.96       12.97      3.80 o 
  -3   8   7       12.62       16.65      5.21 o 
  -2   8   7       43.98       36.13      6.46 o 
  -1   8   7       30.19       29.89      8.52 o 
   0   8   7        0.00        5.56      7.82 o 
  -1   0   8       39.02       45.92      9.14 o 
  -1   1   8       13.52       11.85      5.57 o 
  -1   2   8       10.14        8.83      5.50 o 
                                                 
